# Supplementary material for: Three new species of European Platypalpus (Diptera, Hybotidae)
Source: Zookeys. 2015 Jan 12;(470):145–55. doi: 10.3897/zookeys.470.8967 (PMC4304037; doi:10.3897/zookeys.470.8967)
Supplement: XML Treatment for Platypalpus [file zookeys.470.8967-treatment1.xml]

<!DOCTYPE tp:taxon-treatment
  PUBLIC "-//TaxonX//DTD Taxonomic Treatment Publishing DTD v0 20100105//EN" "tax-treatment-NSO.dtd">
<tp:taxon-treatment xmlns:tp="http://www.plazi.org/taxpub"><tp:treatment-meta><kwd-group><label>Taxon classification</label><kwd><named-content content-type="kingdom">Animalia</named-content></kwd><kwd><named-content content-type="order">Diptera</named-content></kwd><kwd><named-content content-type="family">Hybotidae</named-content></kwd></kwd-group><mixed-citation publication-type="journal"><person-group><name><surname>Barták</surname><given-names>Miroslav</given-names></name><name><surname>Kubík</surname><given-names>Štěpán</given-names></name></person-group><article-title>Three new species of European <italic><tp:taxon-name><tp:taxon-name-part taxon-name-part-type="genus">Platypalpus</tp:taxon-name-part></tp:taxon-name></italic> (<tp:taxon-name><tp:taxon-name-part taxon-name-part-type="order">Diptera</tp:taxon-name-part></tp:taxon-name>, <tp:taxon-name><tp:taxon-name-part taxon-name-part-type="family">Hybotidae</tp:taxon-name-part></tp:taxon-name>)</article-title><source>Zookeys</source><day>12</day><month>1</month><year>2015</year><volume>2015</volume><issue>470</issue><fpage>145</fpage><lpage>155</lpage><pub-id pub-id-type="doi">10.3897/zookeys.470.8967</pub-id></mixed-citation></tp:treatment-meta><tp:nomenclature><tp:taxon-name>
                        <tp:taxon-name-part taxon-name-part-type="genus">Platypalpus</tp:taxon-name-part>
                    </tp:taxon-name><tp:taxon-authority>Macquart</tp:taxon-authority><tp:nomenclature-citation-list><tp:nomenclature-citation><tp:taxon-name><tp:taxon-name-part taxon-name-part-type="genus">Coryneta</tp:taxon-name-part></tp:taxon-name><comment> Meigen, 1800: 27. Type-species: <italic><tp:taxon-name><tp:taxon-name-part taxon-name-part-type="genus">Musca</tp:taxon-name-part> <tp:taxon-name-part taxon-name-part-type="species">cursitans</tp:taxon-name-part></tp:taxon-name></italic> Fabricius, 1775, by subsequent designation of Engel (1939: 43). Suppressed by I.C.Z.N. 1963: 339 (Opinion 678).</comment></tp:nomenclature-citation><tp:nomenclature-citation><tp:taxon-name><tp:taxon-name-part taxon-name-part-type="genus">Platypalpus</tp:taxon-name-part></tp:taxon-name><comment> Macquart, 1827: 92. Type-species: <italic><tp:taxon-name><tp:taxon-name-part taxon-name-part-type="genus">Musca</tp:taxon-name-part> <tp:taxon-name-part taxon-name-part-type="species">cursitans</tp:taxon-name-part></tp:taxon-name></italic> Fabricius, 1775, by subsequent designation of Westwood (1840: 132).</comment></tp:nomenclature-citation><tp:nomenclature-citation><tp:taxon-name><tp:taxon-name-part taxon-name-part-type="genus">Phoroxypha</tp:taxon-name-part></tp:taxon-name><comment> Rondani, 1856: 146. Type-species: <italic><tp:taxon-name><tp:taxon-name-part taxon-name-part-type="genus">Tachydromia</tp:taxon-name-part> <tp:taxon-name-part taxon-name-part-type="species">longicornis</tp:taxon-name-part></tp:taxon-name></italic> Meigen, 1822, by original designation.</comment></tp:nomenclature-citation><tp:nomenclature-citation><tp:taxon-name><tp:taxon-name-part taxon-name-part-type="subgenus">Cleptodromia</tp:taxon-name-part></tp:taxon-name><comment> Corti, 1907: 101 (as subgenus of <italic><tp:taxon-name><tp:taxon-name-part taxon-name-part-type="genus">Tachydromia</tp:taxon-name-part></tp:taxon-name></italic>). Type-species: <tp:taxon-name><tp:taxon-name-part taxon-name-part-type="genus">Tachydromia</tp:taxon-name-part> (<tp:taxon-name-part taxon-name-part-type="subgenus">Cleptodromia</tp:taxon-name-part>) <tp:taxon-name-part taxon-name-part-type="species">longimana</tp:taxon-name-part></tp:taxon-name> Corti, 1907 by monotypy.</comment></tp:nomenclature-citation><tp:nomenclature-citation><tp:taxon-name><tp:taxon-name-part taxon-name-part-type="genus">Brevios</tp:taxon-name-part></tp:taxon-name><comment> Brunetti, 1913: 22. Type-species: <italic><tp:taxon-name><tp:taxon-name-part taxon-name-part-type="genus">Brevios</tp:taxon-name-part> <tp:taxon-name-part taxon-name-part-type="species">longicornis</tp:taxon-name-part></tp:taxon-name></italic> Brunetti, 1913 by original designation.</comment></tp:nomenclature-citation><tp:nomenclature-citation><tp:taxon-name><tp:taxon-name-part taxon-name-part-type="genus">Howlettia</tp:taxon-name-part></tp:taxon-name><comment> Brunetti, 1913: 23. Type-species: <italic><tp:taxon-name><tp:taxon-name-part taxon-name-part-type="genus">Howlettia</tp:taxon-name-part> <tp:taxon-name-part taxon-name-part-type="species">flavipes</tp:taxon-name-part></tp:taxon-name></italic> Brunetti, 1913 by monotypy.</comment></tp:nomenclature-citation><tp:nomenclature-citation><tp:taxon-name><tp:taxon-name-part taxon-name-part-type="genus">Tachydromia</tp:taxon-name-part></tp:taxon-name><comment>, authors, not Meigen, 1803, misidentifications.</comment></tp:nomenclature-citation><tp:nomenclature-citation><tp:taxon-name><tp:taxon-name-part taxon-name-part-type="genus">Charadrodromia</tp:taxon-name-part></tp:taxon-name><comment> Melander, 1928. Type species: <italic><tp:taxon-name><tp:taxon-name-part taxon-name-part-type="genus">Charadrodromia</tp:taxon-name-part> <tp:taxon-name-part taxon-name-part-type="species">microphona</tp:taxon-name-part></tp:taxon-name></italic> Melander, 1928, by original designation.</comment></tp:nomenclature-citation></tp:nomenclature-citation-list></tp:nomenclature><tp:treatment-sec sec-type="Diagnosis"><title>Diagnosis.</title><p>Very small to medium large species with body size varying from about 1.0 to 6.0 mm, recognised by the following combination of characters: eyes separated in <!--PageBreak-->both sexes, without ommatrichia; postpronotal lobe well differentiated; scutum usually distinctly longer than broad; mid leg raptorial (mid femur usually thickened and armed with two rows of spine-like setae ventrally, mid tibia usually with more or less prominent ventroapical spur); wing with cell cup present.</p></tp:treatment-sec></tp:taxon-treatment>
