# Supplementary material for: Three new species of European Platypalpus (Diptera, Hybotidae)
Source: Zookeys. 2015 Jan 12;(470):145–55. doi: 10.3897/zookeys.470.8967 (PMC4304037; doi:10.3897/zookeys.470.8967)
Supplement: XML Treatment for Platypalpus pyreneensis [file zookeys.470.8967-treatment3.xml]

<!DOCTYPE tp:taxon-treatment
  PUBLIC "-//TaxonX//DTD Taxonomic Treatment Publishing DTD v0 20100105//EN" "tax-treatment-NSO.dtd">
<tp:taxon-treatment xmlns:tp="http://www.plazi.org/taxpub"><tp:treatment-meta><kwd-group><label>Taxon classification</label><kwd><named-content content-type="kingdom">Animalia</named-content></kwd><kwd><named-content content-type="order">Diptera</named-content></kwd><kwd><named-content content-type="family">Hybotidae</named-content></kwd></kwd-group><mixed-citation publication-type="journal"><person-group><name><surname>Barták</surname><given-names>Miroslav</given-names></name><name><surname>Kubík</surname><given-names>Štěpán</given-names></name></person-group><article-title>Three new species of European <italic><tp:taxon-name><tp:taxon-name-part taxon-name-part-type="genus">Platypalpus</tp:taxon-name-part></tp:taxon-name></italic> (<tp:taxon-name><tp:taxon-name-part taxon-name-part-type="order">Diptera</tp:taxon-name-part></tp:taxon-name>, <tp:taxon-name><tp:taxon-name-part taxon-name-part-type="family">Hybotidae</tp:taxon-name-part></tp:taxon-name>)</article-title><source>Zookeys</source><day>12</day><month>1</month><year>2015</year><volume>2015</volume><issue>470</issue><fpage>145</fpage><lpage>155</lpage><pub-id pub-id-type="doi">10.3897/zookeys.470.8967</pub-id></mixed-citation></tp:treatment-meta><tp:nomenclature><tp:taxon-name>
                            <tp:taxon-name-part taxon-name-part-type="genus">Platypalpus</tp:taxon-name-part>
                            <tp:taxon-name-part taxon-name-part-type="species">pyreneensis</tp:taxon-name-part>
                            <object-id xmlns:xlink="http://www.w3.org/1999/xlink" content-type="zoobank" xlink:type="simple">http://zoobank.org/8A110E82-8F4A-4B27-8F09-495CA04A5D4C</object-id>
                        </tp:taxon-name><tp:taxon-status xmlns:xlink="http://www.w3.org/1999/xlink" xlink:type="simple">sp. n.</tp:taxon-status><xref ref-type="fig" rid="F2">Figs 4–6</xref><xref ref-type="fig" rid="F3">, 8</xref><!--PageBreak--><!--PageBreak--></tp:nomenclature><tp:treatment-sec sec-type="Material examined"><title>Material examined.</title><p><bold>Holotype:</bold> male, Andorra, Pto. de Envalira, subalpine meadow, 2200 m, <named-content xmlns:xlink="http://www.w3.org/1999/xlink" content-type="dwc:verbatimCoordinates" xlink:type="simple">42°32'N, 1°43"E</named-content>, 8.vii.1990, M. Barták. <bold>Paratypes:</bold> 3 males, 3 females, same data as holotype; 1 male, same locality, pine wood nr. brook, 1800 m, <named-content xmlns:xlink="http://www.w3.org/1999/xlink" content-type="dwc:verbatimCoordinates" xlink:type="simple">42°33'N, 1°42'E</named-content>, M. Barták. Holotype and paratypes are deposited in the collection of the Czech University of Life Sciences Prague.</p></tp:treatment-sec><tp:treatment-sec sec-type="Diagnosis"><title>Diagnosis.</title><p>The species from <italic><tp:taxon-name><tp:taxon-name-part taxon-name-part-type="genus">Platypalpus</tp:taxon-name-part> <tp:taxon-name-part taxon-name-part-type="species">pallidiventris</tp:taxon-name-part></tp:taxon-name></italic> – <italic><tp:taxon-name><tp:taxon-name-part taxon-name-part-type="species">cursitans</tp:taxon-name-part></tp:taxon-name></italic> group, small black, with 1 pair of vertical setae, black antennae with short postpedicel and much longer stylus; thorax microtrichose, dorsocentrals long and bristle like; katepisternum broadly lustrous; legs black, mid femur strongly thickened with pale posteroventrals; long and sharply pointed apical spur on mid tibia.</p></tp:treatment-sec><tp:treatment-sec sec-type="Description"><title>Description.</title><p><bold>Male.</bold> Head black, rather light grey microtrichose. Frons rather thinly microtrichose, ≈ 0.06 mm broad just above antennae and ≈ 0.11 mm broad in the level of fore ocellus. Face ≈ 0.04 mm broad at middle. Clypeus microtrichose. Gena narrow and lustrous. Antenna black, postpedicel short, 1.6–2.3× longer than broad, stylus 2.3–3.1× longer than postpedicel. Palpus brown, ovoid, and short (less than 1/2 as long as proboscis), with several long white setae. Ocellar setae black and rather long (≈ 0.15 mm), posterior pair half as long. A single pair of long (≈ 0.17 mm) black vertical setae inserted wide apart (≈ 0.18 mm). Occiput sparsely and black setose dorsally and long white setose ventrally. Proboscis slightly more than half as long as head, brownish black.</p><p>Thorax black, rather thinly grey microtrichose in dorsal view, pleuron lighter grey microtrichose, katepisternum with large lustrous patch leaving only narrow hind margin microtrichose. Large thoracic setae including bristle like dorsocentrals black or at least very dark brown, hairs including smaller acrostichals paler, brown to whitish yellow. Chaetotaxy: postpronotal seta yellowish to black, long; acrostichals biserial and short (≈ 0.08 mm in middle of rows), about 5–8 setae in one row; dorsocentrals uniserial, strong, varying in length from ≈ 0.12 mm to ≈ 0.20 mm, 5–7 setae in one row, sometimes with additional paler and smaller hairs between them, last pair somewhat longer; notopleuron with 2–3 long setae (anterior seta present or absent) and with several additional much smaller and paler seta(e); 1 postalar and 1 pair of scutellar setae in addition to another much smaller and paler pair.</p><!--PageBreak--><p>Wing very slightly brownish with brown veins. Veins R<sub>4+5</sub> and M<sub>1</sub> nearly straight and almost parallel. Crossveins narrowly separated. Vein Cu almost straight, anal vein depigmented but visible along its length. A single long black costal seta. Squama yellow with pale fringes. Halter pale yellow.</p><p>Legs black, only knees of fore leg yellowish brown. Tarsi somewhat paler in some specimens, without apparent annulations. Fore femur slightly thickened, with two ventral rows of white setae, those in posteroventral row up to as long as depth of femur. Fore tibia very slightly thickened, with two dorsal black setae and elongated ventral white hairs longer than depth of tibia. Mid femur thickened (≈ 0.22 mm broad at broadest point), with rather long white anteroventrals and usually with 2 strong black anterior setae, posteroventrals long and white. Mid tibia with long sharply pointed apical spur. Hind legs slender, without conspicuous setation, hind tibia in some specimens with several dorsal setae.</p><p>Abdomen blackish brown, lustrous, including dorsum of tergite 1, sides of first tergite entirely microtrichose, second tergite with narrow microtrichose stripe; sparsely covered with short pale setae somewhat longer on last 2–3 segments. Genitalia (Figs <xref ref-type="fig" rid="F2">4–6</xref>) with left epandrial lamella bearing some 50 long setae distributed along whole <!--PageBreak-->ventral margin, right epandrial lamella with strong setae both apically and ventrally and cerci small and simple, concealed within lamellae.</p><fig id="F2" position="float" orientation="portrait"><label>Figures 4–6.</label><caption><p><italic><tp:taxon-name><tp:taxon-name-part taxon-name-part-type="genus">Platypalpus</tp:taxon-name-part> <tp:taxon-name-part taxon-name-part-type="species">pyreneensis</tp:taxon-name-part></tp:taxon-name></italic> sp. n.: <bold>4</bold> right epandrial lamella <bold>5</bold> cerci <bold>6</bold> left epandrial lamella. Scales = 0.10 mm.</p></caption><graphic xmlns:xlink="http://www.w3.org/1999/xlink" xlink:href="zookeys-470-145-g002.jpg" position="float" orientation="portrait" xlink:type="simple" id="oo_36840.jpg"/></fig><fig id="F3" position="float" orientation="portrait"><label>Figures 7–9.</label><caption><p>Antennae: <bold>7</bold> <italic><tp:taxon-name><tp:taxon-name-part taxon-name-part-type="genus">Platypalpus</tp:taxon-name-part> <tp:taxon-name-part taxon-name-part-type="species">graecoides</tp:taxon-name-part></tp:taxon-name></italic> sp. n., <bold>8</bold> <italic><tp:taxon-name><tp:taxon-name-part taxon-name-part-type="genus">Platypalpus</tp:taxon-name-part> <tp:taxon-name-part taxon-name-part-type="species">pyreneensis</tp:taxon-name-part></tp:taxon-name></italic> sp. n. <bold>9</bold> <italic><tp:taxon-name><tp:taxon-name-part taxon-name-part-type="genus">Platypalpus</tp:taxon-name-part> <tp:taxon-name-part taxon-name-part-type="species">silvahumidus</tp:taxon-name-part></tp:taxon-name></italic> sp. n. Scale = 0.10 mm.</p></caption><graphic xmlns:xlink="http://www.w3.org/1999/xlink" xlink:href="zookeys-470-145-g003.jpg" position="float" orientation="portrait" xlink:type="simple" id="oo_36841.jpg"/></fig><p><bold>Female.</bold> Abdomen lustrous, microtrichosity on basal two tergites as in male, last two segments entirely microtrichose</p><p><bold>Length.</bold> body 2.4–2.6 mm, wing 2.4–2.6 mm.</p></tp:treatment-sec><tp:treatment-sec sec-type="Etymology"><title>Etymology.</title><p>The specific epitheton is derived from mountain range name (Pyrenees).</p></tp:treatment-sec><tp:treatment-sec sec-type="Distribution"><title>Distribution.</title><p>Andorra.</p></tp:treatment-sec><tp:treatment-sec sec-type="Remarks"><title>Remarks.</title><p>The species described above may be arranged with difficulties in the key by <xref ref-type="bibr" rid="B3">Grootaert and Chvála (1992)</xref> because of confusion in section 99: several specimens of the newly described species have only two notopleural setae but several have three black and strong setae so this character must be considered variable. So we propose to modify section 99 of the key as follows:</p><table-wrap content-type="key" position="anchor" orientation="portrait"><table rules="all"><tbody><tr><td rowspan="1" colspan="1">99 (94)</td><td rowspan="1" colspan="1">Coxae, femora and tibiae entirely black, only fore knees may be paler. Abdominal sternites lustrous. Postpedicel at most 2.5× longer than broad</td><td rowspan="1" colspan="1"><bold>99a</bold></td></tr><tr><td rowspan="1" colspan="1">–</td><td rowspan="1" colspan="1">Some parts of coxae, femora and tibiae at least brownish yellow, in difficult cases either: abdominal sternites microtrichose or postpedicel more than 3× longer than broad</td><td rowspan="1" colspan="1"><bold>99c</bold></td></tr><tr><td rowspan="1" colspan="1">99a (99)</td><td rowspan="1" colspan="1">Dorsocentral setae partly long and bristle like</td><td rowspan="1" colspan="1"><bold><italic><tp:taxon-name><tp:taxon-name-part taxon-name-part-type="genus">Platypalpus</tp:taxon-name-part> <tp:taxon-name-part taxon-name-part-type="species">pyreneensis</tp:taxon-name-part></tp:taxon-name></italic> sp. n.</bold></td></tr><tr><td rowspan="1" colspan="1">–</td><td rowspan="1" colspan="1">Dorsocentral setae uniformly short and hair like</td><td rowspan="1" colspan="1"><bold>99b</bold></td></tr><tr><td rowspan="1" colspan="1">99b (99a)</td><td rowspan="1" colspan="1">Clypeus microtrichose. Polished line between postpronotum and mesonotum. Very long posteroventral hairs on metatarsi</td><td rowspan="1" colspan="1"><bold><italic><tp:taxon-name><tp:taxon-name-part taxon-name-part-type="genus">Platypalpus</tp:taxon-name-part> <tp:taxon-name-part taxon-name-part-type="species">graecus</tp:taxon-name-part></tp:taxon-name></italic></bold></td></tr><tr><td rowspan="1" colspan="1">–</td><td rowspan="1" colspan="1">Clypeus lustrous. No polished line between postpronotum and mesonotum. Short posteroventral hairs on metatarsi</td><td rowspan="1" colspan="1"><bold><italic><tp:taxon-name><tp:taxon-name-part taxon-name-part-type="genus">Platypalpus</tp:taxon-name-part> <tp:taxon-name-part taxon-name-part-type="species">graecoides</tp:taxon-name-part></tp:taxon-name></italic> sp. n.</bold></td></tr><tr><td rowspan="1" colspan="1">99c (99)</td><td rowspan="1" colspan="1">Three bristles on notopleuron</td><td rowspan="1" colspan="1"><bold>100</bold></td></tr><tr><td rowspan="1" colspan="1">–</td><td rowspan="1" colspan="1">Two bristles on notopleuron</td><td rowspan="1" colspan="1"><bold>103 (except <italic><tp:taxon-name><tp:taxon-name-part taxon-name-part-type="genus">Platypalpus</tp:taxon-name-part> <tp:taxon-name-part taxon-name-part-type="species">graecus</tp:taxon-name-part></tp:taxon-name></italic> )</bold></td></tr></tbody></table></table-wrap></tp:treatment-sec><ref-list><ref id="B3"><mixed-citation xmlns:xlink="http://www.w3.org/1999/xlink" xlink:type="simple"><person-group><name name-style="western"><surname>Grootaert</surname><given-names>P</given-names></name><name name-style="western"><surname>Chvála</surname><given-names>M</given-names></name></person-group> (<year>1992</year>) <article-title>Monograph of the genus <italic><tp:taxon-name><tp:taxon-name-part taxon-name-part-type="genus">Platypalpus</tp:taxon-name-part></tp:taxon-name></italic> (<tp:taxon-name><tp:taxon-name-part taxon-name-part-type="order">Diptera</tp:taxon-name-part></tp:taxon-name>: <tp:taxon-name><tp:taxon-name-part taxon-name-part-type="family">Empididae</tp:taxon-name-part></tp:taxon-name>) of the Mediterranean region and the Canary Islands.</article-title><source>Acta Universitatis <tp:taxon-name><tp:taxon-name-part taxon-name-part-type="subfamily">Carolinae</tp:taxon-name-part></tp:taxon-name> Biologica</source><volume>36</volume>: <fpage>3</fpage>–<lpage>226</lpage>.</mixed-citation></ref></ref-list></tp:taxon-treatment>
