# Supplementary material for: Three new species of European Platypalpus (Diptera, Hybotidae)
Source: Zookeys. 2015 Jan 12;(470):145–55. doi: 10.3897/zookeys.470.8967 (PMC4304037; doi:10.3897/zookeys.470.8967)
Supplement: XML Treatment for Platypalpus silvahumidus [file zookeys.470.8967-treatment4.xml]

<!DOCTYPE tp:taxon-treatment
  PUBLIC "-//TaxonX//DTD Taxonomic Treatment Publishing DTD v0 20100105//EN" "tax-treatment-NSO.dtd">
<tp:taxon-treatment xmlns:tp="http://www.plazi.org/taxpub"><tp:treatment-meta><kwd-group><label>Taxon classification</label><kwd><named-content content-type="kingdom">Animalia</named-content></kwd><kwd><named-content content-type="order">Diptera</named-content></kwd><kwd><named-content content-type="family">Hybotidae</named-content></kwd></kwd-group><mixed-citation publication-type="journal"><person-group><name><surname>Barták</surname><given-names>Miroslav</given-names></name><name><surname>Kubík</surname><given-names>Štěpán</given-names></name></person-group><article-title>Three new species of European <italic><tp:taxon-name><tp:taxon-name-part taxon-name-part-type="genus">Platypalpus</tp:taxon-name-part></tp:taxon-name></italic> (<tp:taxon-name><tp:taxon-name-part taxon-name-part-type="order">Diptera</tp:taxon-name-part></tp:taxon-name>, <tp:taxon-name><tp:taxon-name-part taxon-name-part-type="family">Hybotidae</tp:taxon-name-part></tp:taxon-name>)</article-title><source>Zookeys</source><day>12</day><month>1</month><year>2015</year><volume>2015</volume><issue>470</issue><fpage>145</fpage><lpage>155</lpage><pub-id pub-id-type="doi">10.3897/zookeys.470.8967</pub-id></mixed-citation></tp:treatment-meta><tp:nomenclature><tp:taxon-name>
                            <tp:taxon-name-part taxon-name-part-type="genus">Platypalpus</tp:taxon-name-part>
                            <tp:taxon-name-part taxon-name-part-type="species">silvahumidus</tp:taxon-name-part>
                            <object-id xmlns:xlink="http://www.w3.org/1999/xlink" content-type="zoobank" xlink:type="simple">http://zoobank.org/A69DFC44-53FD-458F-94CA-773271DB204F</object-id>
                        </tp:taxon-name><tp:taxon-status xmlns:xlink="http://www.w3.org/1999/xlink" xlink:type="simple">sp. n.</tp:taxon-status><xref ref-type="fig" rid="F3">Fig. 9</xref></tp:nomenclature><tp:treatment-sec sec-type="Material examined"><title>Material examined.</title><p><bold>Holotype:</bold> female, Czech Republic, Podyjí, Devět mlýnů, floodplain wood, MT (= Malaise trap), 270 m, <named-content xmlns:xlink="http://www.w3.org/1999/xlink" content-type="dwc:verbatimCoordinates" xlink:type="simple">48°49'07"N, 15°58'17"E</named-content>, 29.iv.-21.v.2004, M. Barták &amp; Š. Kubík. <bold>Paratypes:</bold> 2 females, same data as holotype; 1 female, same locality as holotype, 21.v.–12.vi.2004; 2 females, Podyjí NP, pod Šobesem, wetland nr. river, MT, <named-content xmlns:xlink="http://www.w3.org/1999/xlink" content-type="dwc:verbatimCoordinates" xlink:type="simple">48°48'48"N, 15°58'51"E</named-content>, 26.iii.–8.v.2002, M. Barták &amp; Š. Kubík; 2 females, same locality, 8.–22.v.2002; 1 female, Podyjí NP, Faltýskův mlýn, wetland nr. river, MT, <named-content xmlns:xlink="http://www.w3.org/1999/xlink" content-type="dwc:verbatimCoordinates" xlink:type="simple">48°50'43"N, 15°54'08"E</named-content>, 29.iv.–21.v.2004, M. Barták &amp; Š. Kubík; 1 female, Vykáň, floodplain wood, sweeping, 190 m, <named-content xmlns:xlink="http://www.w3.org/1999/xlink" content-type="dwc:verbatimCoordinates" xlink:type="simple">50°07'00"N, 14°48'33"E</named-content>, 1.v.2007, M. Barták. Holotype and paratypes are deposited in the collection of the Czech University of Life Sciences Prague.</p><!--PageBreak--></tp:treatment-sec><tp:treatment-sec sec-type="Diagnosis"><title>Diagnosis.</title><p>Black species of <italic><tp:taxon-name><tp:taxon-name-part taxon-name-part-type="genus">Platypalpus</tp:taxon-name-part> <tp:taxon-name-part taxon-name-part-type="species">hackmani</tp:taxon-name-part></tp:taxon-name></italic> group with 2 pairs of vertical setae, black antennae with broad postpedicel; thorax microtrichose including katepisternum, most setae black; legs dark to brownish yellow, mid femur narrower than fore femur, with only slightly developed ventral setae, mid tibia without apical spur; abdomen lustrous.</p></tp:treatment-sec><tp:treatment-sec sec-type="Description"><title>Description.</title><p><bold>Female.</bold> Head black, brownish grey microtrichose. Frons ≈ 0.09 mm broad just above antennae and ≈ 0.13 mm broad in the level of fore ocellus. Face ≈ 0.06 mm broad at middle. Clypeus microtrichose. Gena microtrichose and broad. Antenna black, postpedicel broad (≈ 0.10 mm), 2.2–2.6× longer than broad and 1.1–1.7× longer than stylus. Palpus brown, narrow and short (about 1/3 as long as proboscis), with long black subterminal seta. Both pairs of ocellar setae black and long, anterior one ≈ 0.15 mm long, posterior one only slightly shorter. Two pairs of black vertical <!--PageBreak-->setae, inner very long (≈ 0.25 mm) and strong. Occiput sparsely and black setose including lower part. Proboscis 2/3 as long as head, brownish black.</p><p>Thorax brownish black, entirely brownish grey microtrichose including katepisternum. All setae black. Chaetotaxy: postpronotal seta long and strong (several additional much smaller setae present), posthumeral seta similarly long and strong (not anterior notopleural but true posthumeral seta); acrostichals biserial, slightly divergent (more on posterior part), moderately long (≈ 0.10 mm in middle of rows), about 6–9 setae in one row; dorsocentrals slightly longer (≈ 0.15 mm in middle of row), uniserial, 7–10 setae in one row, last 1–2 pairs strong and long (several acrostichals and/or dorsocentrals in some specimens distinctly longer and more bristle-like); notopleuron with 2 long setae on posterior part and an additional smaller seta; 1 long postalar and 2 pairs of scutellar setae.</p><p>Wing clear with brownish yellow veins. Veins R<sub>4+5</sub> and M<sub>1</sub> nearly straight and almost parallel. Crossveins contiguous. Vein Cu slightly bowed but not S-shaped, proximal part of anal vein almost invisible. Two (sometimes 3) unusually long and strong black costal setae. Squama yellow with pale fringes. Halter pale yellow.</p><p>Legs black setose, rather dark yellow including fore coxa, mid femur, mid tibia and tarsi of fore and mid legs; mid and hind coxae, hind femur apically, hind tibia and hind tarsus brownish yellow. Fore femur strongly thickened (≈ 0.25 mm at broadest point), with two rows of setae ventrally up to half as long as depth of femur. Fore tibia distinctly thickened, with 2–3 black bristly setae dorsally. Mid femur narrower than fore femur, ventral rows consisting of relatively fine and short hairs only slightly stronger than remaining setation. Mid tibia without apical spur. Hind femur short setose. Hind tibia thin, with 2 antero- and 2 posterodorsal black and strong setae slightly longer than depth of tibia.</p><p>Abdomen blackish brown, lustrous, including dorsum of tergite 1, sides of tergites 7–8 and mostly also sternite 7; microtrichose parts: sides of tergite 1, dorsum of tergites 7 and 8, sternite 8, also tergites 2–3 with narrow anterior microtrichose stripes; abdomen sparsely covered with short dark setae.</p><p><bold>Male.</bold> Unknown.</p><p><bold>Length.</bold> body 2.5–2.7 mm, wing 2.4–2.9 mm.</p></tp:treatment-sec><tp:treatment-sec sec-type="Etymology"><title>Etymology.</title><p>The specific epitheton originated from two Latin words depicting typical biotope of this species (silva = forest, humidus = damp) and should be treated as adjective (i.e. silvahumida, silvahumidum).</p></tp:treatment-sec><tp:treatment-sec sec-type="Distribution"><title>Distribution.</title><p>Czech Republic.</p></tp:treatment-sec><tp:treatment-sec sec-type="Remarks"><title>Remarks.</title><p>The species described above belongs to the <!--PageBreak--><italic><tp:taxon-name><tp:taxon-name-part taxon-name-part-type="genus">Platypalpus</tp:taxon-name-part> <tp:taxon-name-part taxon-name-part-type="species">hackmani</tp:taxon-name-part></tp:taxon-name></italic> group. In spite we have no male at our disposal, we don’t hesitate to describe it because this species is very different from all other species by characters which are probably not sexually different (it may be even parthenogenetic). According to <xref ref-type="bibr" rid="B5">Shamshev and Grootaert (2012)</xref> and <xref ref-type="bibr" rid="B4">Grootaert and Stark (1997)</xref>, in the Palaearctic the <italic><tp:taxon-name><tp:taxon-name-part taxon-name-part-type="genus">Platypalpus</tp:taxon-name-part> <tp:taxon-name-part taxon-name-part-type="species">hackmani</tp:taxon-name-part></tp:taxon-name></italic> group includes six species that share distinct humeri, a posthumeral bristle, usually dusted katepisternum, a more or less dusted abdomen, with a very thickened fore femur, while the mid femur is slender with only fine bristles ventrally instead of the usual double row of spine-like bristles and lacking a row of posteroventral bristles, and lacking the apical spur on the mid tibia. Apparently not all these characters are conclusive to distinguish this species group. It is difficult to place the species into the comprehensive key by <xref ref-type="bibr" rid="B3">Grootaert and Chvála (1992)</xref>. The whole section of the key starting from number 195 is confusing due (in part) to description of two species of <italic><tp:taxon-name><tp:taxon-name-part taxon-name-part-type="genus">Platypalpus</tp:taxon-name-part> <tp:taxon-name-part taxon-name-part-type="species">hackmani</tp:taxon-name-part></tp:taxon-name></italic> group with long antennae (<italic><tp:taxon-name><tp:taxon-name-part taxon-name-part-type="genus">Platypalpus</tp:taxon-name-part> <tp:taxon-name-part taxon-name-part-type="species">canariensis</tp:taxon-name-part></tp:taxon-name></italic> Grootaert &amp; Chvála, 1992 and <italic><tp:taxon-name><tp:taxon-name-part taxon-name-part-type="genus">Platypalpus</tp:taxon-name-part> <tp:taxon-name-part taxon-name-part-type="species">hallensis</tp:taxon-name-part></tp:taxon-name></italic> Grootert &amp; Stark, 1997, see also note below the latter species). We propose to adapt this section of the key as follows:</p><table-wrap content-type="key" position="anchor" orientation="portrait"><table rules="all"><tbody><tr><td rowspan="1" colspan="1">195 (194)</td><td rowspan="1" colspan="1">Posthumeral seta present. Katepisternum microtrichose or with only small lustrous patch at middle. Mid femur narrower than fore femur and/or without ventral spines</td><td rowspan="1" colspan="1"><bold>195a</bold></td></tr><tr><td rowspan="1" colspan="1">–</td><td rowspan="1" colspan="1">Posthumeral seta absent. Katepisternum with large or small lustrous patch. Mid femur broader than fore femur, bearing two rows of spine like setae ventrally</td><td rowspan="1" colspan="1"><bold>198</bold></td></tr><tr><td rowspan="1" colspan="1">195a (195)</td><td rowspan="1" colspan="1">Large bristles on head and thorax dark, brown to black</td><td rowspan="1" colspan="1"><bold>195b</bold></td></tr><tr><td rowspan="1" colspan="1">–</td><td rowspan="1" colspan="1">Large bristles on head and thorax pale, white to yellow</td><td rowspan="1" colspan="1"><bold>197</bold></td></tr><tr><td rowspan="1" colspan="1">195b (195a)</td><td rowspan="1" colspan="1">Abdomen largely lustrous.</td><td rowspan="1" colspan="1"><bold><italic><tp:taxon-name><tp:taxon-name-part taxon-name-part-type="genus">Platypalpus</tp:taxon-name-part> <tp:taxon-name-part taxon-name-part-type="species">silvahumidus</tp:taxon-name-part></tp:taxon-name></italic> sp. n.</bold></td></tr><tr><td rowspan="1" colspan="1">–</td><td rowspan="1" colspan="1">Abdomen entirely microtrichose</td><td rowspan="1" colspan="1"><bold>196</bold></td></tr><tr><td rowspan="1" colspan="1">196 (195b)</td><td rowspan="1" colspan="1">Postpedicel at least 4× longer than broad. Katepisternum with lustrous patch in middle</td><td rowspan="1" colspan="1"><bold><italic><tp:taxon-name><tp:taxon-name-part taxon-name-part-type="genus">Platypalpus</tp:taxon-name-part> <tp:taxon-name-part taxon-name-part-type="species">canariensis</tp:taxon-name-part></tp:taxon-name></italic> Grootaert &amp; Chvála</bold></td></tr><tr><td rowspan="1" colspan="1">–</td><td rowspan="1" colspan="1">Postpedicel at most X× longer than broad. Katepisternum entirely microtrichose</td><td rowspan="1" colspan="1"><bold><italic><tp:taxon-name><tp:taxon-name-part taxon-name-part-type="genus">Platypalpus</tp:taxon-name-part> <tp:taxon-name-part taxon-name-part-type="species">minutissimus</tp:taxon-name-part></tp:taxon-name></italic> (Strobl)</bold></td></tr><tr><td rowspan="1" colspan="1">197 (195a)</td><td rowspan="1" colspan="1">Tarsi entirely yellow. Genital lamellae short setose (<xref ref-type="bibr" rid="B1">Chvála 1989</xref>, Figs 69–71)</td><td rowspan="1" colspan="1"><bold><italic><tp:taxon-name><tp:taxon-name-part taxon-name-part-type="genus">Platypalpus</tp:taxon-name-part> <tp:taxon-name-part taxon-name-part-type="species">nanus</tp:taxon-name-part></tp:taxon-name></italic> (Oldenberg)</bold></td></tr><tr><td rowspan="1" colspan="1">–</td><td rowspan="1" colspan="1">Last tarsal segment brown to black. Genital lamellae long setose (<xref ref-type="bibr" rid="B4">Grootaert and Stark 1997</xref>, Figs 3, 6, 7)</td><td rowspan="1" colspan="1"><bold><italic><tp:taxon-name><tp:taxon-name-part taxon-name-part-type="genus">Platypalpus</tp:taxon-name-part> <tp:taxon-name-part taxon-name-part-type="species">hallensis</tp:taxon-name-part></tp:taxon-name></italic> Grootaert &amp; Stark</bold></td></tr><tr><td rowspan="1" colspan="1">198 (195)</td><td rowspan="1" colspan="1">Postpedicel at most 2× longer than broad</td><td rowspan="1" colspan="1"><bold>199</bold></td></tr><tr><td rowspan="1" colspan="1">–</td><td rowspan="1" colspan="1">Postpedicel at least 2.5× longer than broad</td><td rowspan="1" colspan="1"><bold>200</bold></td></tr></tbody></table></table-wrap></tp:treatment-sec><tp:treatment-sec><!--Section generated to contain objects referenced in tp:taxon-treatment.--><fig id="F3" position="float" orientation="portrait"><label>Figures 7–9.</label><caption><p>Antennae: <bold>7</bold> <italic><tp:taxon-name><tp:taxon-name-part taxon-name-part-type="genus">Platypalpus</tp:taxon-name-part> <tp:taxon-name-part taxon-name-part-type="species">graecoides</tp:taxon-name-part></tp:taxon-name></italic> sp. n., <bold>8</bold> <italic><tp:taxon-name><tp:taxon-name-part taxon-name-part-type="genus">Platypalpus</tp:taxon-name-part> <tp:taxon-name-part taxon-name-part-type="species">pyreneensis</tp:taxon-name-part></tp:taxon-name></italic> sp. n. <bold>9</bold> <italic><tp:taxon-name><tp:taxon-name-part taxon-name-part-type="genus">Platypalpus</tp:taxon-name-part> <tp:taxon-name-part taxon-name-part-type="species">silvahumidus</tp:taxon-name-part></tp:taxon-name></italic> sp. n. Scale = 0.10 mm.</p></caption><graphic xmlns:xlink="http://www.w3.org/1999/xlink" xlink:href="zookeys-470-145-g003.jpg" position="float" orientation="portrait" xlink:type="simple" id="oo_36841.jpg"/></fig></tp:treatment-sec><ref-list><ref id="B5"><mixed-citation xmlns:xlink="http://www.w3.org/1999/xlink" xlink:type="simple"><person-group><name name-style="western"><surname>Shamshev</surname><given-names>I</given-names></name><name name-style="western"><surname>Grootaert</surname><given-names>P</given-names></name></person-group> (<year>2012</year>) <article-title>Proposed change in status of the Nearctic genus <italic><tp:taxon-name><tp:taxon-name-part taxon-name-part-type="genus">Charadrodromia</tp:taxon-name-part></tp:taxon-name></italic> Melander (<tp:taxon-name><tp:taxon-name-part taxon-name-part-type="order">Diptera</tp:taxon-name-part></tp:taxon-name>: <tp:taxon-name><tp:taxon-name-part taxon-name-part-type="family">Hybotidae</tp:taxon-name-part></tp:taxon-name>, <tp:taxon-name><tp:taxon-name-part taxon-name-part-type="subfamily">Tachydromiinae</tp:taxon-name-part></tp:taxon-name>), with description of four new species.</article-title><source>Zootaxa</source><volume>3525</volume>: <fpage>35</fpage>–<lpage>50</lpage>.</mixed-citation></ref><ref id="B4"><mixed-citation xmlns:xlink="http://www.w3.org/1999/xlink" xlink:type="simple"><person-group><name name-style="western"><surname>Grootaert</surname><given-names>P</given-names></name><name name-style="western"><surname>Stark</surname><given-names>A</given-names></name></person-group> (<year>1997</year>) <article-title>A new species of the genus <italic><tp:taxon-name><tp:taxon-name-part taxon-name-part-type="genus">Platypalpus</tp:taxon-name-part></tp:taxon-name></italic> Macq. from Saxonia-Anhalt (<tp:taxon-name><tp:taxon-name-part taxon-name-part-type="class">Insecta</tp:taxon-name-part></tp:taxon-name>: <tp:taxon-name><tp:taxon-name-part taxon-name-part-type="order">Diptera</tp:taxon-name-part></tp:taxon-name>: <tp:taxon-name><tp:taxon-name-part taxon-name-part-type="superfamily">Empidoidea</tp:taxon-name-part></tp:taxon-name>: <tp:taxon-name><tp:taxon-name-part taxon-name-part-type="family">Hybotidae</tp:taxon-name-part></tp:taxon-name>).</article-title><source>Reichenbachia</source><volume>32</volume>(<issue>21</issue>): <fpage>125</fpage>–<lpage>8</lpage>.</mixed-citation></ref><ref id="B3"><mixed-citation xmlns:xlink="http://www.w3.org/1999/xlink" xlink:type="simple"><person-group><name name-style="western"><surname>Grootaert</surname><given-names>P</given-names></name><name name-style="western"><surname>Chvála</surname><given-names>M</given-names></name></person-group> (<year>1992</year>) <article-title>Monograph of the genus <italic><tp:taxon-name><tp:taxon-name-part taxon-name-part-type="genus">Platypalpus</tp:taxon-name-part></tp:taxon-name></italic> (<tp:taxon-name><tp:taxon-name-part taxon-name-part-type="order">Diptera</tp:taxon-name-part></tp:taxon-name>: <tp:taxon-name><tp:taxon-name-part taxon-name-part-type="family">Empididae</tp:taxon-name-part></tp:taxon-name>) of the Mediterranean region and the Canary Islands.</article-title><source>Acta Universitatis <tp:taxon-name><tp:taxon-name-part taxon-name-part-type="subfamily">Carolinae</tp:taxon-name-part></tp:taxon-name> Biologica</source><volume>36</volume>: <fpage>3</fpage>–<lpage>226</lpage>.</mixed-citation></ref><ref id="B1"><mixed-citation xmlns:xlink="http://www.w3.org/1999/xlink" xlink:type="simple"><person-group><name name-style="western"><surname>Chvála</surname><given-names>M</given-names></name></person-group> (<year>1989</year>) <article-title>Monograph on northern and central European species of <tp:taxon-name><tp:taxon-name-part taxon-name-part-type="genus">Platypalpus</tp:taxon-name-part></tp:taxon-name> (<tp:taxon-name><tp:taxon-name-part taxon-name-part-type="order">Diptera</tp:taxon-name-part></tp:taxon-name>, <tp:taxon-name><tp:taxon-name-part taxon-name-part-type="family">Hybotidae</tp:taxon-name-part></tp:taxon-name>), with data on the occurrence in Czechoslovakia.</article-title><source>Acta Universitatis <tp:taxon-name><tp:taxon-name-part taxon-name-part-type="subfamily">Carolinae</tp:taxon-name-part></tp:taxon-name> Biologica</source><volume>32</volume>: <fpage>209</fpage>–<lpage>376</lpage>.</mixed-citation></ref></ref-list></tp:taxon-treatment>
